# Supplementary material for: Combined transcriptomic and metabolomic analyses uncover rearranged gene expression and metabolite metabolism in tobacco during cold acclimation
Source: Sci Rep. 2020 Mar 23;10:5242. doi: 10.1038/s41598-020-62111-x (PMC7090041; doi:10.1038/s41598-020-62111-x)
Supplement: Supplementary file 2 — Supplementary Table S1 [file 41598_2020_62111_MOESM2_ESM.xlsx]

## Sheet: Sheet1
Table. S1 List of primers used in this study
Gene ID	Gene annotation	Primer sequence
107761764	calmodulin-7	Forward primer: TTTGACAAGGACGGAGATGG
		Reverse primer: ACTCAGGGAAGTCAATGGTTC
107810670	calcineurin B-like protein 1	Forward primer: GTTTGACGCGAATCTAGTTGTG
		Reverse primer: CGGTAAATGCTGTTTGGGATG
107807275	calmodulin-like	Forward primer: AGGTGATGGACAAAGATGGTG
		Reverse primer: CCACGGCCCAATTTAATCATG
107793563	calmodulin-like protein 1	Forward primer: TGACAAGGATGGTGATGGTAAG
		Reverse primer: CCATTAGCATCTACAGCCCTC
107806831	calmodulin-like protein 8	Forward primer: ATGAAGGACACTGATGCTGAG
		Reverse primer: ATCTGCTCAACCTCTTCATCTG
107823367	probable calcium-binding protein CML41	Forward primer: TCGTCAAGTTCAAGCCAGAG
		Reverse primer: ACGGAACACTTCTCTAAACTCG
107779073	probable calcium-binding protein CML49	Forward primer: AAGACAATATTCCACCGTCCTC
		Reverse primer: ATATCACATTCGGGTCAGTTCC
107830545	calcium-dependent protein kinase 11-like	Forward primer: GGATCAATCGACTATAGAGGGC
		Reverse primer: ACAGTCCAACATTGTCTCGG
107812645	calcium-dependent protein kinase 28-like	Forward primer: GGCCAAACATAAGCAACAGTG
		Reverse primer: CAGAAATGTCGAGTGGGATCTC
107832719	calcium-dependent protein kinase 5-like	Forward primer: GTGAAAATGGTGTTGCTCCTG
		Reverse primer: CTCCTTTAGACCGGCAATCTC
107821353	CBL-interacting protein kinase 2-like	Forward primer: TGCAGACTTATCAAAGGGACTC
		Reverse primer: TGGCAGCGTAATTGTAGTCC
107799566	mitogen-activated protein kinase 3	Forward primer: CTTCGGTTCTAACTCACGGTG
		Reverse primer: TCAGCTCCGTATTCAACACC
107800503	mitogen-activated protein kinase kinase 5-like	Forward primer: CGAGTACATGGATAACGGCTC
		Reverse primer: ATTGCGGCTGTGAAGGTAG
107788142	mitogen-activated protein kinase kinase kinase 3-like	Forward primer: TTGCGATGTGAGTTGAGGG
		Reverse primer: ACATCCAAGTGCCCAGATATC
107782020	small ubiquitin-related modifier 1-like	Forward primer: TGAATGCTTACTGTGACCGTC
		Reverse primer: TGCCTCCAGTTTGATGTAGC
107772753	E3 ubiquitin ligase BIG BROTHER-like	Forward primer: GTATCAAGACCGGATCTCACAG
		Reverse primer: GGTAGATCACATTCCTCGGTG
107784640	E3 ubiquitin-protein ligase ATL23-like	Forward primer: GTCTCTGTGTTTCTCGCTCTG
		Reverse primer: CGTACCACAGCAAACAGATG
107775242	E3 ubiquitin-protein ligase ATL42-like	Forward primer: ATGTTCAGTCGATTCCCTTCC
		Reverse primer: GTTTACCAGTGCCTCTTACCTC
107796890	E3 ubiquitin-protein ligase ATL4-like	Forward primer: TTGTTTCGGTGGCTCTCAG
		Reverse primer: GTGGAAATGGCAAACTGTGG
107790476	E3 ubiquitin-protein ligase RGLG2-like	Forward primer: ATAGTTACCGTCCAAGTGCG
		Reverse primer: GTCCACAACCAAATGCCATG
107799937	E3 ubiquitin-protein ligase RHA1B-like	Forward primer: TGTGTTTCATCGGAGCTGTG
		Reverse primer: AGAAACTCCAGAAGCCAACC
107792728	E3 ubiquitin-protein ligase RING1-like	Forward primer: ACCCCAGTTCAAGATTCAGC
		Reverse primer: CAAAATTCAAAGAGGAAGACCGG
107825820	E3 ubiquitin-protein ligase SINA-like 10	Forward primer: GCTGTCCTCTCACTTACCTTAG
		Reverse primer: GTCTGTACGATGAACTAGGGAAC
107805376	probable alpha, alpha-trehalose-phosphate synthase [UDP-forming] 11	Forward primer: GGGTATGAGCCGATTGTTTG
		Reverse primer: GCTCTGCCTAGAAACCGTATAC
107783326	probable trehalose-phosphate phosphatase 2	Forward primer: CTAAGCCTAACAAGACGGAGC
		Reverse primer: CAGCACAAAGGGACAAATCAG
107806733	probable trehalose-phosphate phosphatase H	Forward primer: TGTGCCTCTGTACATTTCCG
		Reverse primer: AAGCACTGACCTTACGACTTG
107788023	probable alkaline/neutral invertase D	Forward primer: CTTTTGAGCCCCATCCAATG
		Reverse primer: GACCCCGAAAATGAACCAAAG
107780856	hexokinase-3-like	Forward primer: AAGGATTTGCGATTGAAGACATG
		Reverse primer: CAAGAGCTAGAGTTCCCACAG
107792668	phenylalanine ammonia-lyase	Forward primer: GGACTATGGTTTCAAGGGATCTG
		Reverse primer: CATCTTGGTTGTGTTGCTCG
107797004	4-coumarate-CoA ligase 2	Forward primer: GTATATCCATAGCGAGGACGTG
		Reverse primer: CCACAAAGCAAAACGGAGTTG
