# Supplementary material for: Combined transcriptomic and metabolomic analyses uncover rearranged gene expression and metabolite metabolism in tobacco during cold acclimation
Source: Sci Rep. 2020 Mar 23;10:5242. doi: 10.1038/s41598-020-62111-x (PMC7090041; doi:10.1038/s41598-020-62111-x)
Supplement: Supplementary file 3 — Supplementary Table S2 [file 41598_2020_62111_MOESM3_ESM.xlsx]

## Sheet: Sheet1
Table. S2 GO enrichment analysis of DEGs under cold acclimation
Biological process
GO ID	Description	Out (2748)	All (18248)	p value	FDR	Genes
GO:0009889	regulation of biosynthetic process	401	1762	1.16304e-19	1.5512e-17	107759854;107760270;107760601;107760722;107760764;107761005;107761138;107761235;107761245;107761838;107761907;107761973;107762170;107762262;107762649;107762763;107762795;107762967;107763631;107764028;107764454;107764494;107764791;107765125;107765656;107765657;107765862;107765917;107765920;107766079;107766665;107766670;107766725;107767248;107767438;107767605;107767686;107767788;107767830;107767858…
GO:0031326	regulation of cellular biosynthetic process	401	1762	1.16304e-19	1.5512e-17	107759854;107760270;107760601;107760722;107760764;107761005;107761138;107761235;107761245;107761838;107761907;107761973;107762170;107762262;107762649;107762763;107762795;107762967;107763631;107764028;107764454;107764494;107764791;107765125;107765656;107765657;107765862;107765917;107765920;107766079;107766665;107766670;107766725;107767248;107767438;107767605;107767686;107767788;107767830;107767858…
GO:0031323	regulation of cellular metabolic process	407	1807	4.05209e-19	3.86637e-17	107759854;107760270;107760601;107760722;107760764;107761005;107761138;107761235;107761245;107761838;107761907;107761973;107762170;107762262;107762649;107762763;107762795;107762967;107763631;107764028;107764454;107764494;107764791;107765125;107765656;107765657;107765862;107765917;107765920;107766079;107766665;107766670;107766725;107767248;107767438;107767605;107767686;107767788;107767830;107767858…
GO:0010468	regulation of gene expression	404	1803	1.45499e-18	1.18998e-16	107759854;107760270;107760601;107760722;107760764;107761005;107761138;107761235;107761245;107761838;107761907;107761973;107762170;107762262;107762649;107762763;107762795;107762967;107763631;107764028;107764454;107764494;107764791;107765125;107765656;107765657;107765862;107765917;107765920;107766079;107766665;107766670;107766725;107767248;107767438;107767605;107767686;107767788;107767830;107767858…
GO:0006468	protein phosphorylation	464	2207	6.16149e-16	4.40931e-14	107758912;107758942;107759130;107759223;107759400;107759674;107760097;107760154;107760165;107760209;107760430;107761014;107761066;107761086;107761304;107761312;107761564;107761615;107761867;107761972;107762093;107762191;107762257;107762438;107762565;107763179;107763206;107763438;107763588;107763842;107763845;107763854;107763953;107764087;107764113;107764161;107764202;107764633;107764899;107765212…
GO:0032774	RNA biosynthetic process	418	1984	1.7289e-14	1.04969e-12	107759854;107760270;107760601;107760722;107760764;107761005;107761138;107761235;107761245;107761582;107761838;107761907;107761973;107762170;107762262;107762649;107762763;107762795;107762967;107763631;107764028;107764454;107764494;107764791;107765125;107765656;107765657;107765810;107765862;107765917;107765920;107766079;107766665;107766670;107766725;107767248;107767438;107767605;107767686;107767788…
GO:0016310	phosphorylation	473	2336	2.51515e-13	1.30902e-11	107758912;107758942;107759130;107759223;107759400;107759674;107760097;107760154;107760165;107760209;107760370;107760430;107761014;107761066;107761086;107761304;107761312;107761564;107761615;107761867;107761972;107762093;107762191;107762257;107762438;107762565;107763179;107763206;107763438;107763588;107763842;107763845;107763854;107763953;107764087;107764113;107764161;107764202;107764308;107764633…
GO:0006464	cellular protein modification process	517	2684	8.57874e-11	3.63802e-09	107758912;107758942;107759130;107759223;107759400;107759674;107760097;107760154;107760165;107760209;107760430;107761014;107761066;107761086;107761304;107761312;107761564;107761615;107761867;107761972;107762093;107762191;107762257;107762438;107762565;107763179;107763206;107763438;107763588;107763842;107763845;107763854;107763953;107764087;107764113;107764161;107764202;107764225;107764633;107764899…
GO:0019438	aromatic compound biosynthetic process	439	2248	5.03641e-10	2.05953e-08	107759854;107760270;107760601;107760722;107760764;107761005;107761138;107761235;107761245;107761582;107761838;107761907;107761973;107762170;107762262;107762649;107762763;107762795;107762967;107763283;107763631;107764028;107764454;107764494;107764791;107765125;107765656;107765657;107765810;107765862;107765917;107765920;107766079;107766665;107766670;107766708;107766725;107767248;107767438;107767605…
GO:0018130	heterocycle biosynthetic process	439	2258	9.37559e-10	3.70174e-08	107759854;107760270;107760601;107760722;107760764;107760815;107761005;107761138;107761235;107761245;107761582;107761838;107761907;107761973;107762170;107762262;107762649;107762763;107762795;107762967;107763283;107763631;107764028;107764454;107764494;107764791;107765125;107765656;107765657;107765810;107765862;107765917;107765920;107766079;107766665;107766670;107766708;107766725;107767248;107767438…
GO:1901362	organic cyclic compound biosynthetic process	446	2312	1.98038e-09	7.31463e-08	107759854;107760270;107760601;107760722;107760764;107760815;107761005;107761138;107761235;107761245;107761582;107761838;107761907;107761973;107762170;107762262;107762649;107762763;107762795;107762967;107763283;107763631;107764028;107764454;107764494;107764791;107765125;107765656;107765657;107765810;107765862;107765917;107765920;107765933;107766079;107766665;107766670;107766708;107766725;107767248…
GO:0043412	macromolecule modification	520	2772	4.60437e-09	1.6475e-07	107758912;107758942;107759130;107759223;107759400;107759674;107760097;107760154;107760165;107760209;107760430;107761014;107761066;107761086;107761304;107761312;107761564;107761615;107761867;107761972;107762093;107762191;107762257;107762438;107762565;107763179;107763206;107763438;107763588;107763842;107763845;107763854;107763953;107764087;107764113;107764161;107764202;107764225;107764633;107764899…
GO:0016567	protein ubiquitination	40	127	2.22982e-06	7.29468e-05	107760165;107764225;107765499;107766351;107766868;107768176;107769337;107773916;107775777;107778942;107780092;107783102;107783945;107784817;107785600;107786542;107787589;107788924;107789564;107794904;107795111;107795437;107795966;107796953;107797237;107797397;107797581;107799374;107805243;107806742;107809459;107810126;107811310;107812651;107817689;107824931;107830262;107830531;107831287;107832201
GO:0032446	protein modification by small protein conjugation	40	127	2.22982e-06	7.29468e-05	107760165;107764225;107765499;107766351;107766868;107768176;107769337;107773916;107775777;107778942;107780092;107783102;107783945;107784817;107785600;107786542;107787589;107788924;107789564;107794904;107795111;107795437;107795966;107796953;107797237;107797397;107797581;107799374;107805243;107806742;107809459;107810126;107811310;107812651;107817689;107824931;107830262;107830531;107831287;107832201
GO:0006260	DNA replication	39	129	8.90117e-06	0.000283107	107765327;107770366;107773701;107774668;107780880;107782289;107783151;107787095;107788817;107789473;107790306;107791516;107792112;107795499;107795768;107796644;107799111;107799705;107800430;107802353;107803584;107804766;107805042;107805831;107807190;107808167;107809180;107813256;107816422;107821048;107821293;107821960;107823675;107823792;107829206;107831849;Novel01254;Novel02027;Novel02261
GO:0005976	polysaccharide metabolic process	50	194	6.75842e-05	0.0019346	107762311;107763004;107763397;107765015;107771119;107771686;107772493;107773095;107776343;107778234;107780374;107780972;107781415;107781642;107782292;107784658;107785385;107786116;107786528;107786882;107787706;107787957;107789579;107790300;107791629;107791679;107794227;107797779;107800334;107803670;107805355;107807721;107810260;107810681;107813934;107814151;107815234;107815673;107816790;107817239…
GO:0007018	microtubule-based movement	36	127	8.7447e-05	0.00244212	107759768;107761926;107762504;107764439;107767195;107769072;107773795;107773967;107774014;107774245;107780456;107782554;107782620;107783841;107784406;107784620;107786279;107789132;107793062;107799139;107799634;107802170;107802542;107803347;107804289;107807261;107809641;107809688;107809984;107811983;107812292;107817321;107820297;107820850;107826020;107828735
GO:0009832	plant-type cell wall biogenesis	13	31	0.000283303	0.00705178	107762189;107766159;107773615;107795105;107798157;107802369;107806738;107807501;107808148;107808222;107820433;107826792;107829370
GO:0070726	cell wall assembly	13	31	0.000283303	0.00705178	107762189;107766159;107773615;107795105;107798157;107802369;107806738;107807501;107808148;107808222;107820433;107826792;107829370
GO:0044262	cellular carbohydrate metabolic process	61	263	0.000295517	0.0071993	107761798;107762311;107763004;107763397;107765015;107766133;107766502;107771119;107773293;107773876;107778234;107780355;107780972;107781415;107781642;107782292;107782340;107783326;107783674;107784658;107785385;107786116;107786515;107786528;107786882;107787706;107787957;107789579;107790300;107791679;107794227;107795866;107796229;107797277;107797779;107800334;107803670;107805355;107805376;107805734…
GO:0000272	polysaccharide catabolic process	11	25	0.000506934	0.0120925	107771686;107772493;107773095;107776343;107780374;107791629;107807721;107814151;107826071;107827956;107832261
GO:0042546	cell wall biogenesis	14	37	0.000589957	0.01351	107762189;107766159;107773615;107795105;107798157;107802369;107806738;107807501;107808148;107808222;107820433;107826792;107829370;107831471
GO:0009664	plant-type cell wall organization	13	36	0.00152268	0.0326812	107762189;107766159;107773615;107795105;107798157;107802369;107806738;107807501;107808148;107808222;107820433;107826792;107829370
Cellular component
GO ID	Description	Out (801)	All (6483)	p value	FDR	Genes
GO:0048046	apoplast	25	69	2.68005e-07	6.24452e-05	107762311;107763397;107765015;107778234;107781642;107782292;107785385;107786116;107786882;107787957;107789579;107790300;107794227;107800334;107805355;107810260;107810681;107813934;107815234;107815673;107817239;107819183;107821674;107822019;107832337
GO:0005576	extracellular region	34	120	1.71613e-06	0.000199929	107762311;107763397;107765015;107768721;107778234;107781642;107782292;107785385;107786116;107786882;107787957;107789579;107790300;107794227;107800334;107805355;107810260;107810681;107813934;107814048;107815234;107815673;107817239;107819183;107821674;107822019;107832337;Novel00749;Novel00852;Novel00863;Novel00911;Novel00946;Novel01636;Novel02423
GO:0031225	anchored component of membrane	15	35	6.20753e-06	0.000482118	107762189;107764465;107764656;107766159;107773615;107795105;107798157;107802369;107806738;107807501;107808148;107808222;107820433;107826792;107829370
GO:0005694	chromosome	37	151	2.43697e-05	0.00141953	107765117;107765782;107766305;107777235;107778578;107783886;107784565;107784947;107785532;107785663;107787095;107788817;107789894;107790636;107795768;107800430;107801726;107804798;107807395;107807853;107808821;107817894;107819727;107821800;107823600;107824884;107825748;107826325;107830590;107830754;107832044;Novel00084;Novel00270;Novel01254;Novel01760;Novel02261;Novel02793
GO:0044815	DNA packaging complex	15	40	4.22557e-05	0.00196912	107765117;107766305;107778578;107784565;107784947;107785532;107790636;107801726;107807395;107807853;107808821;107817894;107823600;107830754;107832044
GO:0005618	cell wall	47	222	0.00011446	0.00444487	107760751;107762311;107763397;107765015;107766157;107771684;107774467;107774963;107775110;107776445;107777616;107778234;107781642;107782292;107785385;107785386;107786116;107786882;107787957;107788952;107789579;107790300;107791975;107794227;107798092;107798696;107800334;107805355;107807089;107810260;107810681;107813934;107815234;107815257;107815673;107817239;107818898;107819183;107821674;107822019…
GO:0071944	cell periphery	73	391	0.000136903	0.00455692	107760751;107762311;107763397;107763658;107764465;107764656;107765015;107766157;107771684;107774166;107774467;107774963;107775110;107776445;107777616;107778234;107778997;107780972;107781293;107781442;107781642;107782292;107784207;107785385;107785386;107786116;107786882;107787957;107788952;107789579;107790300;107790305;107791975;107793472;107794227;107798082;107798092;107798696;107799655;107800334…
GO:0030312	external encapsulating structure	47	226	0.000179151	0.00521776	107760751;107762311;107763397;107765015;107766157;107771684;107774467;107774963;107775110;107776445;107777616;107778234;107781642;107782292;107785385;107785386;107786116;107786882;107787957;107788952;107789579;107790300;107791975;107794227;107798092;107798696;107800334;107805355;107807089;107810260;107810681;107813934;107815234;107815257;107815673;107817239;107818898;107819183;107821674;107822019…
GO:0044427	chromosomal part	27	109	0.000248344	0.00642935	107765117;107766305;107777235;107778578;107784565;107784947;107785532;107787095;107788817;107790636;107795768;107800430;107801726;107807395;107807853;107808821;107817894;107821800;107823600;107825748;107826325;107830754;107832044;Novel00084;Novel00270;Novel01254;Novel02261
GO:0000786	nucleosome	13	37	0.000292902	0.00682462	107765117;107766305;107778578;107784565;107784947;107785532;107807395;107807853;107808821;107817894;107823600;107830754;107832044
GO:0032993	protein-DNA complex	13	39	0.000527435	0.011172	107765117;107766305;107778578;107784565;107784947;107785532;107807395;107807853;107808821;107817894;107823600;107830754;107832044
GO:0000785	chromatin	13	43	0.00148344	0.0288034	107765117;107766305;107778578;107784565;107784947;107785532;107807395;107807853;107808821;107817894;107823600;107830754;107832044
Molecular function
GO ID	Description	Out (4039)	All (29296)	p value	FDR	Genes
GO:0004672	protein kinase activity	469	2248	5.89837e-22	1.25439e-19	107758912;107758942;107759130;107759223;107759400;107759674;107760097;107760154;107760165;107760209;107760430;107761014;107761066;107761086;107761304;107761312;107761564;107761615;107761867;107761939;107761972;107762093;107762191;107762257;107762438;107762565;107763179;107763206;107763438;107763588;107763842;107763845;107763854;107763953;107764087;107764113;107764161;107764202;107764633;107764899…
GO:0003677	DNA binding	613	3141	2.45913e-21	3.92231e-19	107759092;107759185;107759750;107760100;107760186;107760270;107760576;107760601;107760722;107760764;107761005;107761138;107761245;107761301;107761838;107761907;107761961;107761973;107762170;107762262;107762478;107762649;107762763;107762795;107762967;107763111;107763213;107763565;107763631;107763756;107764028;107764049;107764469;107764494;107764681;107764748;107764791;107765117;107765125;107765656…
GO:0016301	kinase activity	496	2482	3.00454e-19	3.19483e-17	107758912;107758942;107759130;107759223;107759400;107759674;107760097;107760154;107760165;107760209;107760285;107760430;107761014;107761066;107761086;107761304;107761312;107761564;107761615;107761867;107761939;107761972;107762093;107762191;107762257;107762438;107762565;107763179;107763206;107763438;107763588;107763842;107763845;107763854;107763953;107764087;107764113;107764161;107764202;107764633…
GO:0016740	transferase activity	876	5006	2.20649e-16	1.56415e-14	107758912;107758942;107759110;107759130;107759223;107759374;107759400;107759435;107759651;107759674;107759773;107760097;107760154;107760165;107760209;107760241;107760285;107760370;107760430;107760720;107760995;107761014;107761066;107761086;107761235;107761304;107761312;107761474;107761564;107761615;107761722;107761798;107761867;107761939;107761972;107761993;107762093;107762191;107762230;107762257…
GO:0003824	catalytic activity	2069	13388	1.9663e-14	1.2545e-12	107758912;107758914;107758918;107758942;107758994;107759005;107759110;107759130;107759223;107759261;107759371;107759374;107759400;107759407;107759408;107759435;107759472;107759530;107759554;107759633;107759651;107759674;107759734;107759768;107759773;107759912;107759913;107760097;107760106;107760154;107760165;107760207;107760209;107760241;107760285;107760295;107760310;107760316;107760370;107760430…
GO:0005524	ATP binding	521	3049	3.07397e-08	1.63433e-06	107758912;107758942;107759400;107759416;107759768;107760097;107760154;107760209;107760430;107760761;107761086;107761304;107761564;107761615;107761755;107761767;107761867;107761926;107762093;107762150;107762191;107762257;107762438;107762504;107762565;107763179;107763206;107763438;107763588;107763842;107763845;107763854;107764087;107764113;107764161;107764231;107764439;107764633;107764805;107764899…
GO:0043167	ion binding	1190	7730	1.20934e-06	5.51113e-05	107758912;107758942;107759037;107759092;107759143;107759261;107759400;107759416;107759418;107759601;107759651;107759734;107759768;107760097;107760100;107760106;107760154;107760209;107760316;107760329;107760370;107760430;107760759;107760760;107760761;107760764;107760973;107761086;107761087;107761129;107761235;107761260;107761265;107761304;107761370;107761478;107761564;107761615;107761622;107761623…
GO:0016762	xyloglucan:xyloglucosyl transferase activity	25	69	2.4504e-06	0.000104224	107762311;107763397;107765015;107778234;107781642;107782292;107785385;107786116;107786882;107787957;107789579;107790300;107794227;107800334;107805355;107810260;107810681;107813934;107815234;107815673;107817239;107819183;107821674;107822019;107832337
GO:0005509	calcium ion binding	86	390	5.37374e-06	0.000180445	107761087;107761260;107761764;107763092;107763119;107766031;107766818;107768745;107770252;107770826;107770926;107771459;107772494;107773657;107774495;107775253;107778027;107778507;107778871;107779073;107779999;107780204;107780377;107781494;107781913;107782140;107784355;107784779;107785211;107786041;107786341;107786344;107786814;107788983;107789807;107790566;107790609;107791142;107791794;107793480…
GO:0030246	carbohydrate binding	68	290	5.93517e-06	0.000188921	107760936;107762980;107763179;107765177;107765212;107765980;107769086;107770096;107770319;107770320;107770322;107771887;107771892;107771930;107776405;107776595;107777265;107777778;107777780;107779150;107779266;107779732;107779783;107779906;107781837;107781838;107781839;107781851;107784100;107787788;107788085;107788376;107788423;107788424;107788590;107790313;107791142;107792526;107794325;107795322…
GO:0004842	ubiquitin-protein transferase activity	42	155	9.23107e-06	0.000235577	107760165;107764225;107765499;107766351;107766868;107768176;107769337;107773916;107775777;107778942;107780092;107783102;107783945;107784817;107785600;107786542;107787589;107788924;107789564;107794904;107795111;107795437;107795966;107796953;107797237;107797397;107797581;107799374;107805243;107805946;107806742;107809459;107810126;107811310;107812651;107817689;107824931;107830262;107830531;107831287…
GO:0016491	oxidoreductase activity	449	2723	1.49032e-05	0.000352158	107758914;107758918;107758994;107759261;107759554;107759734;107759912;107759913;107760106;107760948;107760973;107761129;107761622;107761623;107761719;107762083;107762338;107762339;107762388;107762570;107762660;107762756;107762966;107763182;107763283;107763364;107763494;107763751;107763949;107764015;107764048;107764203;107764646;107764910;107764947;107765028;107765029;107765060;107765136;107765208…
GO:0036094	small molecule binding	731	4713	0.000117758	0.0022097	107758912;107758942;107759400;107759414;107759416;107759651;107759768;107760097;107760154;107760209;107760316;107760430;107760761;107760877;107761086;107761304;107761370;107761564;107761615;107761755;107761767;107761867;107761926;107762093;107762150;107762191;107762249;107762257;107762438;107762504;107762565;107762570;107763043;107763179;107763206;107763283;107763438;107763588;107763842;107763845…
GO:0044877	macromolecular complex binding	53	234	0.000154435	0.00281513	107759203;107759768;107761926;107762504;107764231;107764439;107767195;107768572;107769072;107770918;107772151;107773795;107773967;107774010;107774014;107774245;107777001;107777480;107780456;107782486;107782554;107782620;107783841;107784406;107784620;107785198;107786279;107789132;107790520;107793062;107799139;107799634;107802170;107802542;107803347;107803354;107804289;107805718;107807261;107809641…
GO:0015631	tubulin binding	40	166	0.000247045	0.00425986	107759768;107761926;107762504;107764439;107767195;107769072;107773795;107773967;107774014;107774245;107780456;107782554;107782620;107783841;107784406;107784620;107786279;107789132;107793062;107799139;107799634;107802170;107802542;107803347;107803354;107804074;107804289;107807261;107809641;107809688;107809984;107811983;107812292;107817321;107820297;107820850;107826020;107828735;107832057;107832364
GO:0097367	carbohydrate derivative binding	632	4079	0.000415719	0.00663071	107758912;107758942;107759005;107759400;107759416;107759768;107760097;107760154;107760209;107760430;107760646;107760761;107761086;107761304;107761370;107761564;107761615;107761755;107761767;107761867;107761926;107762093;107762150;107762191;107762249;107762257;107762438;107762504;107762565;107762570;107763043;107763179;107763206;107763438;107763588;107763842;107763845;107763854;107763988;107764087…
GO:0043168	anion binding	703	4577	0.000485318	0.00755201	107758912;107758942;107759400;107759416;107759651;107759768;107760097;107760154;107760209;107760316;107760430;107760761;107761086;107761304;107761370;107761564;107761615;107761755;107761767;107761867;107761926;107762093;107762150;107762191;107762249;107762257;107762438;107762504;107762565;107762570;107763043;107763179;107763206;107763438;107763588;107763842;107763845;107763854;107763949;107763988…
GO:0000166	nucleotide binding	692	4511	0.000617408	0.00916061	107758912;107758942;107759400;107759414;107759416;107759768;107760097;107760154;107760209;107760430;107760761;107760877;107761086;107761304;107761370;107761564;107761615;107761755;107761767;107761867;107761926;107762093;107762150;107762191;107762249;107762257;107762438;107762504;107762565;107762570;107763043;107763179;107763206;107763283;107763438;107763588;107763842;107763845;107763854;107763949…
GO:1901265	nucleoside phosphate binding	692	4511	0.000617408	0.00916061	107758912;107758942;107759400;107759414;107759416;107759768;107760097;107760154;107760209;107760430;107760761;107760877;107761086;107761304;107761370;107761564;107761615;107761755;107761767;107761867;107761926;107762093;107762150;107762191;107762249;107762257;107762438;107762504;107762565;107762570;107763043;107763179;107763206;107763283;107763438;107763588;107763842;107763845;107763854;107763949…
GO:0001883	purine nucleoside binding	619	4033	0.00118916	0.0151736	107758912;107758942;107759400;107759416;107759768;107760097;107760154;107760209;107760430;107760761;107761086;107761304;107761370;107761564;107761615;107761755;107761767;107761867;107761926;107762093;107762150;107762191;107762249;107762257;107762438;107762504;107762565;107763043;107763179;107763206;107763438;107763588;107763842;107763845;107763854;107763988;107764087;107764113;107764161;107764231…
GO:0005342	organic acid transmembrane transporter activity	16	52	0.00124321	0.0152532	107759950;107762427;107779496;107785559;107785816;107788837;107790978;107791308;107794642;107800095;107803126;107803504;107804850;107806444;107808532;Novel02261
GO:0046943	carboxylic acid transmembrane transporter activity	16	52	0.00124321	0.0152532	107759950;107762427;107779496;107785559;107785816;107788837;107790978;107791308;107794642;107800095;107803126;107803504;107804850;107806444;107808532;Novel02261
GO:0043169	cation binding	519	3348	0.00138007	0.016613	107759037;107759092;107759143;107759261;107759418;107759601;107759734;107760100;107760106;107760329;107760370;107760759;107760760;107760764;107760973;107761087;107761129;107761235;107761260;107761265;107761478;107761622;107761623;107761700;107761760;107761764;107761804;107761892;107762029;107762083;107762089;107762308;107762515;107762660;107762802;107762857;107762915;107762925;107763092;107763119…
GO:0004871	signal transducer activity	33	142	0.00157845	0.0186491	107759568;107761939;107762393;107772151;107777001;107779908;107780828;107782401;107785198;107787121;107789847;107790520;107790599;107794639;107797329;107797483;107800505;107801740;107805363;107805718;107806788;107812552;107814654;107819565;107821502;107823053;107825743;Novel00126;Novel00166;Novel00313;Novel01255;Novel02261;Novel02773
GO:0046872	metal ion binding	515	3334	0.00191942	0.0222653	107759037;107759092;107759143;107759261;107759418;107759601;107759734;107760100;107760106;107760329;107760370;107760759;107760760;107760764;107760973;107761087;107761129;107761235;107761260;107761265;107761478;107761622;107761623;107761700;107761760;107761764;107761804;107761892;107762029;107762083;107762089;107762308;107762515;107762660;107762802;107762857;107762915;107762925;107763092;107763119…
GO:0015171	amino acid transmembrane transporter activity	15	50	0.00230876	0.0255973	107759950;107762427;107779496;107785559;107785816;107788837;107790978;107791308;107794642;107800095;107803126;107803504;107804850;107806444;107808532
GO:0060089	molecular transducer activity	33	146	0.00255206	0.0271369	107759568;107761939;107762393;107772151;107777001;107779908;107780828;107782401;107785198;107787121;107789847;107790520;107790599;107794639;107797329;107797483;107800505;107801740;107805363;107805718;107806788;107812552;107814654;107819565;107821502;107823053;107825743;Novel00126;Novel00166;Novel00313;Novel01255;Novel02261;Novel02773
GO:0038023	signaling receptor activity	24	99	0.00362777	0.0367384	107759568;107761939;107762393;107779908;107780828;107782401;107787121;107790599;107794639;107797329;107797483;107800505;107801740;107805363;107812552;107814654;107819565;107821502;107825743;Novel00126;Novel00166;Novel00313;Novel02261;Novel02773
GO:0047746	chlorophyllase activity	5	9	0.00385711	0.0368455	107761806;107795708;107820048;107824543;Novel01366
