# Supplementary material for: Combined transcriptomic and metabolomic analyses uncover rearranged gene expression and metabolite metabolism in tobacco during cold acclimation
Source: Sci Rep. 2020 Mar 23;10:5242. doi: 10.1038/s41598-020-62111-x (PMC7090041; doi:10.1038/s41598-020-62111-x)
Supplement: Supplementary file 4 — Supplementary Table S3 [file 41598_2020_62111_MOESM4_ESM.xlsx]

## Sheet: Sheet1
Table. S3 KEGG pathway analysis of DEGs under cold acclimation
Pathway ID	Pathway	KEGG class	Out (1384)	All (8422)	p value	FDR	Genes
ko00196	Photosynthesis - antenna proteins	Energy metabolism	47	68	3.75259e-22	4.69074e-20	107764358;107765079;107768296;107770844;107772663;107772842;107772871;107773002;107773232;107773465;107773466;107773487;107773808;107773810;107774933;107775016;107776229;107778264;107780379;107784622;107790002;107790089;107790955;107790956;107791895;107791896;107792047;107793205;107794898;107806780;107807254;107807889;107807890;107807891;107809852;107810310;107810527;107810528;107810529;107811419…
ko00940	Phenylpropanoid biosynthesis	Biosynthesis of other secondary metabolites	88	218	1.16122e-17	4.83841e-16	107758994;107759554;107761638;107762756;107763182;107765515;107766774;107768362;107768690;107770611;107770624;107772107;107772942;107773042;107773552;107774389;107774525;107775196;107776268;107777955;107778511;107782926;107783272;107783292;107784053;107785450;107785451;107786749;107786793;107787181;107787293;107787375;107789328;107789329;107789426;107790164;107790445;107790839;107791967;107792503…
ko04075	Plant hormone signal transduction	Signal transduction	133	463	6.15015e-12	1.53754e-10	107759771;107759858;107760683;107760875;107762212;107762416;107764158;107764405;107764970;107765558;107765769;107765816;107765917;107766083;107767049;107767538;107767650;107768378;107768624;107770300;107770491;107770642;107770881;107772988;107773398;107774041;107774052;107775241;107775633;107776401;107777472;107778387;107778807;107779084;107779139;107779246;107780582;107780818;107780983;107782520…
ko04016	MAPK signaling pathway	Signal transduction	84	268	6.23847e-10	1.11401e-08	107759005;107759771;107760683;107761764;107762416;107765917;107766079;107766807;107767049;107768378;107768624;107769908;107770300;107770491;107770926;107771296;107774101;107774415;107776401;107777472;107778387;107778431;107780391;107780692;107780983;107782520;107786872;107788324;107788505;107788622;107790053;107790128;107792559;107793963;107794010;107794584;107794639;107794844;107797939;107798618…
ko00941	Flavonoid biosynthesis	Biosynthesis of other secondary metabolites	27	65	1.27427e-06	1.76982e-05	107768362;107768690;107770611;107770893;107771758;107772942;107773493;107781088;107781089;107782783;107783864;107785450;107785451;107787992;107789328;107789329;107789426;107792896;107794911;107795677;107797232;107803097;107803600;107809744;107813425;107826939;107827411
ko00908	Zeatin biosynthesis	Metabolism of terpenoids and polyketides	16	37	0.000105512	0.00109909	107759110;107760037;107762674;107766511;107781850;107786307;107788106;107795022;107795159;107795162;107811981;107814889;107814959;107821104;107824610;107825739
ko00500	Starch and sucrose metabolism	Carbohydrate metabolism	58	231	0.000414562	0.00398617	107759522;107760677;107761638;107762439;107766133;107771686;107771936;107772493;107773095;107773876;107774389;107776343;107778511;107780204;107780355;107780856;107782140;107782340;107783326;107783674;107784100;107786515;107786749;107790445;107794849;107796229;107797277;107799671;107803594;107805376;107806733;107807586;107808557;107808783;107809869;107811519;107811995;107814151;107817420;107817747…
ko00944	Flavone and flavonol biosynthesis	Biosynthesis of other secondary metabolites	9	17	0.000587005	0.00482134	107771758;107773493;107781088;107781089;107782783;107783864;107795677;107823155;107827411
ko00480	Glutathione metabolism	Metabolism of other amino acids	40	147	0.000594956	0.00482134	107760143;107763767;107764067;107765621;107767209;107768630;107769389;107770366;107770509;107772524;107775362;107777621;107777632;107779283;107779707;107779708;107779739;107781035;107782289;107782951;107782952;107784785;107786177;107794792;107798829;107802218;107802704;107803584;107806905;107807190;107810794;107813571;107816088;107816353;107823913;107825375;107825548;107825557;107829206;107831831
ko02010	ABC transporters	Membrane transport	12	31	0.00244612	0.0169869	107761767;107768291;107770459;107781095;107791250;107798772;107800372;107800765;107803678;107818390;107827059;107831387
ko00945	Stilbenoid, diarylheptanoid and gingerol biosynthesis	Biosynthesis of other secondary metabolites	13	36	0.00336208	0.022119	107768362;107768690;107770611;107772942;107785450;107785451;107789328;107789329;107789426;107792896;107794911;107803600;107826939
