# Supplementary material for: Combined transcriptomic and metabolomic analyses uncover rearranged gene expression and metabolite metabolism in tobacco during cold acclimation
Source: Sci Rep. 2020 Mar 23;10:5242. doi: 10.1038/s41598-020-62111-x (PMC7090041; doi:10.1038/s41598-020-62111-x)
Supplement: Supplementary file 5 — Supplementary Table S4 [file 41598_2020_62111_MOESM5_ESM.xlsx]

## Sheet: Sheet1
Table. S4 List of identified metabolites under CA condition in both positive and negative mode
Mode	Metabolite
Positive mode	(-)-Lupinine
Positive mode	(+)-cucurbic acid
Positive mode	(+/-)-Camphor
Positive mode	(E)-parinaric acid
Positive mode	1,4-Naphthoquinone
Positive mode	1-Iodo-3-nitrobenzene
Positive mode	1-Methyladenine
Positive mode	2-Deoxypentose
Positive mode	2-Hydroxycinnamic acid
Positive mode	3,4-dihydroxyphenylacetic acid
Positive mode	3-Phenylpropanoic acid
Positive mode	4-Methylcarbostyril
Positive mode	4-Vinylcyclohexene
Positive mode	7-Hydroxycoumarine
Positive mode	7-Methoxycoumarin
Positive mode	8-Hydroxyquinoline
Positive mode	Acetophenone
Positive mode	Adapalene
Positive mode	alpha-Ketoadipic acid
Positive mode	alpha-Ketoglutarate
Positive mode	alpha-methylstyrene
Positive mode	anacardic acid
Positive mode	Argininosuccinic acid
Positive mode	Asparagine
Positive mode	Benzaldehyde
Positive mode	Benzoic acid
Positive mode	Benzoquinone
Positive mode	Cafedrine
Positive mode	Chlorogenic acid
Positive mode	Choline
Positive mode	Cilastatin
Positive mode	Cinnamic acid
Positive mode	Coumarin
Positive mode	Coumarone
Positive mode	Cumene
Positive mode	Curcumene
Positive mode	Cyclohexanone
Positive mode	Cytosine
Positive mode	D-(-)-Aspartic acid
Positive mode	Dihydrojasmone
Positive mode	dimethyl telluride
Positive mode	dimethylformamide
Positive mode	DL-Arginine
Positive mode	DL-Ornithine
Positive mode	D-Proline
Positive mode	D-Serine
Positive mode	Fenipentol
Positive mode	Fraxinellone
Positive mode	Furfural
Positive mode	Geranylacetone
Positive mode	g-Glutamylcysteine
Positive mode	gibberellin A7
Positive mode	Glucose
Positive mode	Glycerol 3-phosphate
Positive mode	Glycerophosphoglycerol
Positive mode	Glycitin
Positive mode	Glycochenodeoxycholic acid
Positive mode	Guanosine
Positive mode	hernanol
Positive mode	hymecromone
Positive mode	Imagabalin
Positive mode	Imipenem
Positive mode	Indene
Positive mode	Indole
Positive mode	Indoline
Positive mode	iodoanisole
Positive mode	isopentenyl diphosphate
Positive mode	Isophorone
Positive mode	Isoquinoline
Positive mode	Kaempferol
Positive mode	L-(+)-Citrulline
Positive mode	L-Alanine
Positive mode	Laurophenone
Positive mode	L-Ethionine
Positive mode	L-Glutamic acid
Positive mode	L-leucine
Positive mode	L-Pyroglutamic acid
Positive mode	L-Tyrosine
Positive mode	Malate
Positive mode	Maleamic acid
Positive mode	Menatetrenone
Positive mode	myo-Inositol
Positive mode	N,4-Dinitroso-N-methylaniline
Positive mode	N-Phenyl-L-glutamine
Positive mode	Oleic acid
Positive mode	Panthenol
Positive mode	Phenethylamine
Positive mode	Phenol
Positive mode	Phenylacetylene
Positive mode	Phenylalanine
Positive mode	Phenylethyl alcohol
Positive mode	Phenylglyoxylic acid
Positive mode	Phthalic acid
Positive mode	Propionylcarnitine
Positive mode	Propofol
Positive mode	Pyridine
Positive mode	Pyrinoline
Positive mode	Pyrrolidine
Positive mode	Pyruvic acid
Positive mode	Quercetin
Positive mode	Quercitrin
Positive mode	santacruzamate A
Positive mode	Scopoletin
Positive mode	Sinapinic acid
Positive mode	Spermidine
Positive mode	Styrene
Positive mode	Threonine
Positive mode	Tilarginine
Positive mode	Tolgabide
Positive mode	trans,trans-2,4-Heptadienal
Positive mode	Tryptamine
Positive mode	Tyramine
Positive mode	Uric Acid
Positive mode	Urocanic acid
Positive mode	valeramide
Positive mode	Valine
Negative mode	(+)-Gallocatechin
Negative mode	(+)-Riboflavin
Negative mode	1,3,7-Trimethyluric acid
Negative mode	1-linoleoyl-sn-glycero-3-phosphoethanolamine
Negative mode	2-deoxyribose 5-triphosphate
Negative mode	2-Furoic acid
Negative mode	2-methylcitric acid
Negative mode	2-Naphthalenesulfonic acid
Negative mode	3-Azidotyrosine
Negative mode	3-Hydroxyanthranilic acid
Negative mode	3-Phosphonooxypyruvic acid
Negative mode	5-Aminovaleric acid
Negative mode	5-hydroxyisouric acid
Negative mode	6-Hydroxynicotinic acid
Negative mode	7-Ethoxycoumarin
Negative mode	Acetyl-CoA
Negative mode	Adenine
Negative mode	aloesin
Negative mode	Aniline
Negative mode	Bardoxolone methyl
Negative mode	benzquinamide
Negative mode	Caffeic acid
Negative mode	Caprylic acid
Negative mode	chitobiose
Negative mode	Chromocarb
Negative mode	Citraconic acid
Negative mode	Citrate
Negative mode	curcutetraol
Negative mode	D-(-)-Quinic acid
Negative mode	Decursin
Negative mode	Dehydrojuvabione
Negative mode	Diethyl (3-oxo-2-dodecanyl)malonate
Negative mode	DL-Lactic Acid
Negative mode	D-Mannose 6-phosphate
Negative mode	Flavin mononucleotide
Negative mode	Fursultiamine
Negative mode	Gallic acid
Negative mode	Heptanoic acid
Negative mode	Hexose
Negative mode	isofraxidin
Negative mode	Jasmonic acid
Negative mode	Kaempferol-3-O-rutinoside
Negative mode	lactide
Negative mode	L-Aspartic acid
Negative mode	Mallotophenone
Negative mode	Malonic acid
Negative mode	melicopicine
Negative mode	Methyl mesylate
Negative mode	Methylmalonic acid
Negative mode	Monobutyl phthalate
Negative mode	Neoisostegane
Negative mode	Ninhydrin
Negative mode	Palmitamide
Negative mode	Perchloric acid
Negative mode	Phosphoric acid
Negative mode	Procyanidin A2
Negative mode	Propionic acid
Negative mode	Proxyphylline
Negative mode	Prunin
Negative mode	Psoralidin
Negative mode	Ribulose 1,5-diphosphate
Negative mode	S-(2-Sulfoethyl)cysteine
Negative mode	Salicylic acid
Negative mode	Salidroside
Negative mode	Sebacic acid
Negative mode	Sofalcone
Negative mode	Succinate
Negative mode	Sucrose
Negative mode	sulfometuron [ANSI]
Negative mode	Sulfuric acid
Negative mode	sulmarin
Negative mode	Thioperamide
Negative mode	Traumatic Acid
Negative mode	Trehalose
Negative mode	Vitamin A
Negative mode	Xylitol
Negative mode	Glucose-1,6-bisphosphate
Negative mode	α-Linolenic acid
Negative mode	δ-Ribono-1,4-lactone
