# Supplementary material for: Combined transcriptomic and metabolomic analyses uncover rearranged gene expression and metabolite metabolism in tobacco during cold acclimation
Source: Sci Rep. 2020 Mar 23;10:5242. doi: 10.1038/s41598-020-62111-x (PMC7090041; doi:10.1038/s41598-020-62111-x)
Supplement: Supplementary file 6 — Supplementary Table S5 [file 41598_2020_62111_MOESM6_ESM.xlsx]

## Sheet: Sheet1
Table S5. List of differential metabolites between CA_6 h and CA_0 h tobacco samples
Mode	Metabolite	Fold change	VIP value	Significant
Amino acids
Positive mode	DL-Arginine	2.06377	2.22309	Up
Positive mode	D-Proline	1.81397	1.33542	Up
Positive mode	D-Serine	0.653581	1.00404	Down
Positive mode	L-Alanine	1.6841	1.45105	Up
Positive mode	L-Ethionine	3.54868	2.38514	Up
Positive mode	L-leucine	1.6277	1.69506	Up
Positive mode	L-Tyrosine	1.86637	1.8738	Up
Positive mode	Phenylalanine	1.56567	1.12445	Up
Positive mode	Valine	2.36905	2.58525	Up
Carbohydrates
Positive mode	myo-Inositol	1.98906	1.44589	Up
Positive mode	Glucose	2.21233	1.77978	Up
Negative mode	Sucrose	1.5196	1.41537	Up
Negative mode	Trehalose	3.3396	1.68736	Up
Negative mode	Glucose-1,6-bisphosphate	1.86035	2.04151	Up
TCA Compounds
Positive mode	Malate	1.53123	1.25974	Up
Positive mode	alpha-Ketoglutarate	2.77323	2.16424	Up
Negative mode	Acetyl-CoA	1.57512	1.86492	Up
Negative mode	Citrate	1.82877	1.81568	Up
Negative mode	Succinate	1.59749	1.79845	Up
Others
Negative mode	3-Azidotyrosine	0.633779	1.25325	Down
Negative mode	5-Aminovaleric acid	0.356416	1.69085	Down
Positive mode	7-Hydroxycoumarine	1.76139	1.20712	Up
Negative mode	Caffeic acid	1.99183	1.42006	Up
Negative mode	chitobiose	2.05648	2.85859	Up
Positive mode	Chlorogenic acid	1.65882	1.05582	Up
Positive mode	Furfural	0.419874	1.86087	Down
Negative mode	Jasmonic acid	1.65493	2.03785	Up
Positive mode	Kaempferol	1.66102	1.04308	Up
Negative mode	Neoisostegane	3.6326	2.8596	Up
Positive mode	Oleic acid	3.6232	2.19026	Up
Positive mode	Pyridine	1.94101	1.19272	Up
Positive mode	Quercetin	2.22641	1.3769	Up
Positive mode	Scopoletin	1.90088	2.38156	Up
Positive mode	Spermidine	0.645521	1.23222	Down
Negative mode	α-Linolenic acid	1.64757	1.17463	Up
