# Supplementary material for: Combined transcriptomic and metabolomic analyses uncover rearranged gene expression and metabolite metabolism in tobacco during cold acclimation
Source: Sci Rep. 2020 Mar 23;10:5242. doi: 10.1038/s41598-020-62111-x (PMC7090041; doi:10.1038/s41598-020-62111-x)
Supplement: Supplementary file 7 — Supplementary Table S6 [file 41598_2020_62111_MOESM7_ESM.xlsx]

## Sheet: Sheet1
Table. S6 Summary of candidate genes involved in TCA cycle and phenylpropanoid metabolism.
Gene_ID	log2FoldChange (CA_6 h/CA_0 h)	pval	padj	Gene_annotation
A/N-Inv
107778169	2.8018	6.43e-06	1.83e-05	probable alkaline/neutral invertase D
107788023	2.9682	1.65e-53	2.82e-52	probable alkaline/neutral invertase D
Hexokinase
107780856	2.5463	1.12e-85	3.48e-84	hexokinase-3-like
TPS
107805376	4.2745	3.18e-52	5.3e-51	probable alpha, alpha-trehalose-phosphate synthase [UDP-forming] 11
107773876	4.6876	2.48e-95	8.76e-94	probable alpha, alpha-trehalose-phosphate synthase [UDP-forming] 11
107826322	4.0528	2.32e-142	1.5e-140	probable alpha, alpha-trehalose-phosphate synthase [UDP-forming] 11, transcript variant X1
107825688	3.5789	0	0	probable alpha, alpha-trehalose-phosphate synthase [UDP-forming] 7, transcript variant X1
107808783	3.0091	1.57e-78	4.36e-77	probable alpha, alpha-trehalose-phosphate synthase [UDP-forming] 7, transcript variant X2
107783674	2.2178	1.21e-93	4.16e-92	probable alpha, alpha-trehalose-phosphate synthase [UDP-forming] 9, transcript variant X6
TPP
107783326	3.214	2.91e-19	1.89e-18	probable trehalose-phosphate phosphatase 2
107832745	2.5603	3.55e-21	2.5e-20	probable trehalose-phosphate phosphatase F, transcript variant X1
107806733	2.8908	5.77e-114	2.65e-112	probable trehalose-phosphate phosphatase H
107797277	3.462	6.42e-171	5.62e-169	probable trehalose-phosphate phosphatase J
107782340	3.3336	1.15e-178	1.09e-176	probable trehalose-phosphate phosphatase J, transcript variant X3
Energy transfer-related proteins
107783081	2.1987	3.07e-75	8.02e-74	ADP, ATP carrier protein ER-ANT1-like
107766118	2.0386	5.4e-62	1.1e-60	ADP, ATP carrier protein, mitochondrial-like
107827955	2.4258	9.45e-51	1.52e-49	probable ADP, ATP carrier protein At5g56450
107792617	3.4845	0.0071227	0.013957	putative calcium-transporting ATPase 13, plasma membrane-type
107767367	3.5868	2.96e-51	4.85e-50	calcium-transporting ATPase 2, plasma membrane-type-like
107827924	-2.297	9.43e-32	9.45e-31	cadmium/zinc-transporting ATPase HMA3-like
SDH
107826946	2.0648	4.79e-24	3.77e-23	succinate dehydrogenase [ubiquinone] iron-sulfur subunit 1, mitochondrial-like
ICL
107829652	3.908	1.85e-12	8.58e-12	isocitrate lyase-like
PGDH
107832592	-2.0641	2.34e-06	6.95e-06	D-3-phosphoglycerate dehydrogenase 1, chloroplastic-like
107787868	3.43	0	0	D-3-phosphoglycerate dehydrogenase 1, chloroplastic-like
PPDK
107776231	2.0354	1.06e-20	7.31e-20	pyruvate phosphate dikinase, chloroplastic, transcript variant X1
PAL
107792668	3.8275	5.59e-156	4.21e-154	phenylalanine ammonia-lyase
4CL
107797004	2.3672	9.09e-180	8.71e-178	4-coumarate-CoA ligase 2
107814113	3.0695	2.3e-07	7.45e-07	4-coumarate-CoA ligase-like 1
107803813	3.4196	0.00025514	0.00060976	4-coumarate-CoA ligase-like 1
CHS
107809744	2.3113	1.25e-12	5.85e-12	chalcone synthase 2
107813425	4.1527	8.64e-26	7.18e-25	chalcone synthase J-like, transcript variant X1
F3H
107787234	4.0566	2.78e-60	5.5e-59	flavanone 3-hydroxylase-like
107787481	4.6505	1.81e-179	1.73e-177	flavanone 3-hydroxylase-like
107787992	-2.065	0.00042946	0.00099824	flavanone 3-hydroxylase-like, transcript variant X2
FLS
107820822	4.2991	2.32e-20	1.58e-19	probable flavonol synthase 5
COMT
107792974	-2.7288	0.00099265	0.0022038	caffeic acid 3-O-methyltransferase-like
107808034	2.462	2.06e-56	3.76e-55	caffeic acid 3-O-methyltransferase-like
CCR
107815050	-2.5628	0.0021047	0.0044612	cinnamoyl-CoA reductase 1-like
107765933	4.9342	0.013804	0.025751	cinnamoyl-CoA reductase 1-like
107794333	2.0144	2.16e-43	2.94e-42	cinnamoyl-CoA reductase 2-like
107815273	2.5154	8.93e-31	8.68e-30	cinnamoyl-CoA reductase 2-like
