# Supplementary material for: Combined transcriptomic and metabolomic analyses uncover rearranged gene expression and metabolite metabolism in tobacco during cold acclimation
Source: Sci Rep. 2020 Mar 23;10:5242. doi: 10.1038/s41598-020-62111-x (PMC7090041; doi:10.1038/s41598-020-62111-x)
Supplement: Supplementary file 8 — Supplementary Table S7 [file 41598_2020_62111_MOESM8_ESM.xlsx]

## Sheet: Sheet1
Table. S7 Summary of key genes involved in cold signaling pathway in this study
Gene_ID	log2FoldChange (CA_6 h/CA_0 h)	pval	padj	Gene_annotation
Calmodulin (CAM)
107761764	2.1475	2.2e-148	1.53e-146	calmodulin-7
Calmodulin-like (CML)
107807275	2.0003	7.59e-14	3.81e-13	calmodulin-like
107770926	3.1092	0.00042948	0.00099824	calmodulin-like
107794584	5.1279	0.0024666	0.0051751	calmodulin-like
107793563	2.2177	1.28e-21	9.19e-21	calmodulin-like protein 1
107786814	2.9642	2.39e-25	1.96e-24	calmodulin-like protein 3
107766031	2.9825	6.67e-42	8.75e-41	calmodulin-like protein 3
107806831	2.9307	1.35e-09	5.21e-09	calmodulin-like protein 8
107779999	3.278	1.53e-39	1.9e-38	probable calcium-binding protein CML15
107812891	6.0415	3.88e-67	8.74e-66	probable calcium-binding protein CML15
107774495	3.3142	2.33e-69	5.52e-68	probable calcium-binding protein CML18
107810394	-2.5901	3.97e-05	0.00010421	probable calcium-binding protein CML18, transcript variant X2
107763092	2.5719	4.54e-09	1.69e-08	probable calcium-binding protein CML23
107761087	2.8784	2.08e-58	3.96e-57	probable calcium-binding protein CML23
107825494	3.0255	8.24e-17	4.78e-16	probable calcium-binding protein CML25
107823367	-2.3342	4.63e-86	1.44e-84	probable calcium-binding protein CML41
107819435	2.1275	3.04e-26	2.57e-25	probable calcium-binding protein CML44
107817356	4.1216	9.21e-25	7.42e-24	probable calcium-binding protein CML44
107788983	5.0753	8.69e-76	2.3e-74	probable calcium-binding protein CML45
107778507	7.8954	4.49e-97	1.63e-95	probable calcium-binding protein CML45
107779073	3.064	1.58e-110	6.96e-109	probable calcium-binding protein CML49
107814887	2.2024	1.43e-94	4.99e-93	probable calcium-binding protein CML50
Calcineurin B-like (CBL)
107810670	2.1038	1.4e-14	7.27e-14	calcineurin B-like protein 1
107791794	2.6414	9.13e-28	8.09e-27	calcineurin B-like protein 7, transcript variant X2
107761260	4.1957	1.24e-167	1.05e-165	calcineurin B-like protein 7, transcript variant X2
107785211	3.6957	6.11e-20	4.09e-19	calcineurin B-like protein 7, transcript variant X6
CBL-interacting protein kinases (CIPK)
107813683	2.2986	2.6e-49	4.06e-48	CBL-interacting protein kinase 18-like, transcript variant X1
107821353	2.054	2.38e-09	9.01e-09	CBL-interacting protein kinase 2-like
107829924	2.7128	2.2e-10	8.97e-10	CBL-interacting protein kinase 2-like
107810567	3.4163	1.96e-102	7.66e-101	CBL-interacting protein kinase 2-like
107824126	2.1071	1.29e-49	2.03e-48	CBL-interacting protein kinase 2-like, transcript variant X1
107784888	3.8804	5.38e-192	5.6e-190	CBL-interacting protein kinase 32-like, transcript variant X3
Calcium-dependent protein kinase (CDPK)
107830545	2.611	0.00018473	0.00044934	calcium-dependent protein kinase 11-like
107781913	2.6855	1.94e-24	1.55e-23	calcium-dependent protein kinase 11-like
107771459	3.5395	2.05e-32	2.1e-31	calcium-dependent protein kinase 20-like
107770828	2.0326	1.2e-49	1.89e-48	calcium-dependent protein kinase 26-like, transcript variant X1
107812645	2.0872	1.97e-35	2.19e-34	calcium-dependent protein kinase 28-like
107789807	2.3338	1.34e-130	7.52e-129	calcium-dependent protein kinase 28-like
107826428	2.4225	3e-21	2.12e-20	calcium-dependent protein kinase 28-like
107786041	2.5536	2.75e-26	2.33e-25	calcium-dependent protein kinase 28-like
107825481	3.4167	1.51e-35	1.69e-34	calcium-dependent protein kinase 28-like, transcript variant X2
107808056	2.218	2.22e-47	3.31e-46	calcium-dependent protein kinase 32-like
107784355	2.2876	9.5e-34	1.01e-32	calcium-dependent protein kinase 32-like
107781494	3.1264	4.25e-114	1.95e-112	calcium-dependent protein kinase 32-like
107832719	2.1641	0.00014944	0.00036745	calcium-dependent protein kinase 5-like
MAPK cascade
107799566	4.6425	9.79e-65	2.11e-63	mitogen-activated protein kinase 3
107821857	4.7938	3.33e-69	7.84e-68	mitogen-activated protein kinase 3-like
107818847	2.0761	4.63e-93	1.58e-91	mitogen-activated protein kinase kinase 2-like
107800503	8.5564	1.24e-09	4.81e-09	mitogen-activated protein kinase kinase 5-like
107777427	5.5203	8.65e-23	6.52e-22	mitogen-activated protein kinase kinase kinase 3-like
107788142	6.963	9.37e-17	5.42e-16	mitogen-activated protein kinase kinase kinase 3-like
107781848	2.0508	1.71e-12	7.96e-12	mitogen-activated protein kinase kinase kinase A-like
ICE1
107831628	2.1293	2.75e-09	1.04e-08	transcription factor ICE1-like
E3 ubiquitin protein ligases
107772753	-3.5835	1.58e-06	4.76e-06	E3 ubiquitin ligase BIG BROTHER-like, transcript variant X1
107760527	-3.0165	1.34e-68	3.11e-67	E3 ubiquitin ligase BIG BROTHER-like, transcript variant X1
107810564	2.0275	4.45e-13	2.14e-12	E3 ubiquitin-protein ligase At3g02290-like
107761265	5.3968	6.75e-12	3.04e-11	E3 ubiquitin-protein ligase At3g02290-like
107784640	-4.225	0.010598	0.020161	E3 ubiquitin-protein ligase ATL23-like
107775242	-2.6104	9.99e-07	3.06e-06	E3 ubiquitin-protein ligase ATL42-like
107796890	-2.1603	0.00098362	0.0021849	E3 ubiquitin-protein ligase ATL4-like
107797592	#NAME?	0.00037688	0.00088233	E3 ubiquitin-protein ligase ATL4-like
107765095	3.2623	3.03e-51	4.95e-50	E3 ubiquitin-protein ligase ATL6-like
107781767	-3.2058	1.07e-08	3.84e-08	E3 ubiquitin-protein ligase CCNB1IP1 homolog, transcript variant X4
107829664	Inf	0.0053494	0.01066	E3 ubiquitin-protein ligase CIP8-like
107785807	-2.069	1.29e-08	4.63e-08	E3 ubiquitin-protein ligase MARCH3-like, transcript variant X2
107818035	-2.8507	6.41e-62	1.31e-60	E3 ubiquitin-protein ligase ORTHRUS 2-like
107790476	2.3093	1.07e-90	3.58e-89	E3 ubiquitin-protein ligase RGLG2-like
107799937	-4.4375	4.99e-51	8.1e-50	E3 ubiquitin-protein ligase RHA1B-like
107803516	-3.9494	7.78e-15	4.11e-14	E3 ubiquitin-protein ligase RHA1B-like
107779759	-2.1827	0.0002545	0.00060834	E3 ubiquitin-protein ligase RHA1B-like
107802070	2.1539	4.18e-38	4.99e-37	E3 ubiquitin-protein ligase RHF1A-like, transcript variant X2
107792728	-2.7424	2.94e-14	1.5e-13	E3 ubiquitin-protein ligase RING1-like
107768784	-2.6544	3.83e-12	1.74e-11	E3 ubiquitin-protein ligase RING1-like, transcript variant X3
107773947	-2.7426	0.023956	0.042749	E3 ubiquitin-protein ligase RNF144A-like, transcript variant X2
107821068	2.5962	6.53e-13	3.12e-12	E3 ubiquitin-protein ligase RNF170-like
107799045	2.3221	2.49e-45	3.53e-44	E3 ubiquitin-protein ligase RNF182-like, transcript variant X1
107781208	2.1213	2.12e-75	5.58e-74	E3 ubiquitin-protein ligase RNF8-like
107815861	-3.2749	1.18e-20	8.14e-20	E3 ubiquitin-protein ligase SDIR1-like, transcript variant X1
107795035	-2.1369	1.82e-05	4.93e-05	E3 ubiquitin-protein ligase SDIR1-like, transcript variant X1
107812673	-3.3598	3.73e-10	1.5e-09	E3 ubiquitin-protein ligase SGR9, amyloplastic-like
107825820	-2.3187	4.02e-07	1.28e-06	E3 ubiquitin-protein ligase SINA-like 10
107803399	-2.665	1.49e-24	1.19e-23	E3 ubiquitin-protein ligase SIS3-like
SUMO
107782020	3.8501	3e-231	4.45e-229	small ubiquitin-related modifier 1-like
107788254	2.1029	9.34e-105	3.77e-103	small ubiquitin-related modifier 1-like, transcript variant X2
MYB-type TFs
107775481	-4.1174	2.86e-56	5.21e-55	transcription factor MYB1R1-like
107791068	2.8265	7.18e-212	9.1e-210	transcription factor MYB1R1-like, transcript variant X2
107810051	Inf	0.0018716	0.0039977	transcription factor MYB24-like
107799340	Inf	0.0051628	0.01031	transcription factor MYB28-like, transcript variant X2
107807690	3.5311	4.39e-31	4.31e-30	transcription factor MYB32-like
107759750	2.0562	0.0061559	0.012175	transcription factor MYB44-like
107816351	2.359	9.89e-15	5.19e-14	transcription factor MYB44-like
107767835	2.5296	1.2e-78	3.32e-77	transcription factor MYB44-like
107786444	5.2067	8.57e-68	1.96e-66	transcription factor MYB44-like
107820264	Inf	0.0066135	0.01303	transcription factor MYB57-like
107775214	#NAME?	4.82e-09	1.79e-08	transcription factor MYB82-like
Zinc finger proteins
107789047	-8.0135	1.09e-99	4.12e-98	zinc finger protein ZAT8-like
107802860	-2.4678	6.18e-14	3.12e-13	zinc finger protein ZAT9-like
107817945	-4.3427	2.04e-05	5.5e-05	zinc finger protein ZAT9-like
ABA-responsive genes
107816664	2.0926	2.63e-96	9.43e-95	abscisic acid receptor PYL4-like
107788622	3.4117	2.48e-115	1.16e-113	abscisic acid receptor PYL4-like
107778387	3.4568	1.56e-65	3.4e-64	abscisic acid receptor PYL4-like
107759771	3.5506	4.95e-21	3.47e-20	abscisic acid receptor PYL4-like
107816583	4.4387	2.68e-28	2.42e-27	abscisic acid receptor PYL4-like
107776401	4.6333	3.24e-07	1.04e-06	abscisic acid receptor PYL4-like
107822698	5.1196	1.05e-70	2.54e-69	abscisic acid receptor PYL4-like
107762416	5.9767	4.57e-05	0.00011922	abscisic acid receptor PYL4-like
107794010	6.795	1.78e-219	2.37e-217	abscisic acid receptor PYL4-like
107804869	3.1507	3.3e-18	2.05e-17	ABSCISIC ACID-INSENSITIVE 5-like protein 5
107806773	2.7762	1.92e-05	5.21e-05	ABSCISIC ACID-INSENSITIVE 5-like protein 7
